# Supplementary material for: Life Cycle Assessment of Cement Production with Marble Waste Sludges
Source: Int J Environ Res Public Health. 2021 Oct 19;18(20):10968. doi: 10.3390/ijerph182010968 (PMC8535264; doi:10.3390/ijerph182010968)
Supplement: Supplementary file 1 [file ijerph-18-10968-s001.zip]

Archive with 1 entries (1 files):
- ijerph-1377796-supplementary.pdf
